# Supplementary material for: Lynch syndrome caused by a pathogenic SINE-VNTR-Alu (SVA) insertion in MSH2 gene identified by long-read DNA sequencing
Source: Fam Cancer. 2026 Jul 9;25(3):75. doi: 10.1007/s10689-026-00588-7 (PMC13350196; doi:10.1007/s10689-026-00588-7)
Supplement: Supplementary file 3 — Supplementary file3 (XLSX 15 KB) [file 10689_2026_588_MOESM3_ESM.xlsx]

## Sheet: Supplementary Table 1
chromosome	start	end	gene (s)
chr1	17013663	17059151	SDHB
chr1	44829162	45840893	MUTYH
chr1	114699468	114721771	NRAS
chr1	156142365	156182752	SEMA4A
chr1	161309380	161368206	SDHC
chr1	193116982	193259815	CDC73
chr1	241492510	241524799	FH
chr1	241842966	241900148	EXO1
chr2	46845157	48406498	EPCAM,MSH2,MSH6,FBXO11
chr2	96243499	96271047	TMEM127
chr2	110632527	110683063	BUB1
chr2	189669289	189882629	ANKAR,PMS1
chr2	202371326	202572751	BMPR2
chr2	208231228	208271074	IDH1
chr2	214720645	214814683	BARD1
chr2	219592856	219621451	STK11IP
chr3	9744943	9793219	OGG1
chr3	10136777	10158676	VHL
chr3	30601477	30699249	TGFBR2
chr3	36543225	37550896	MLH1
chr3	50150044	50194075	SEMA3F
chr3	52396007	52415008	BAP1
chr3	69734455	69973336	MITF
chr3	120679937	120747993	RABL3
chr3	128930946	129940179	MBD4
chr4	54224279	54303245	PDGFRA
chr4	54652266	54745783	KIT
chr4	145476193	145564176	SMAD1
chr5	213302	262082	SDHA
chr5	1248146	1300068	TERT
chr5	19466295	20580873	CDH18
chr5	80154651	81376815	MSH3
chr5	112307517	113346239	APC
chr5	137740650	137759363	HNRNPA0
chr5	138605966	138940034	CTNNA1
chr6	118818441	118930162	MCM9
chr7	2237225	2256146	NUDT1
chr7	5470924	6509130	PMS2
chr7	55014016	55216628	EGFR
chr7	116667195	116803377	MET
chr7	124817385	124934983	POT1
chr7	140714326	140929929	BRAF
chr8	55567253	56574510	RPS20
chr8	89919514	90008228	NBN
chr9	21962751	22014305	CDKN2A,CDKN2B
chr9	93179121	93325572	WNK2
chr9	95437979	95522057	PTCH1
chr9	98802669	98855081	GALNT12
chr9	132886347	132951874	TSC1
chr10	43072063	43135351	RET
chr10	86255785	88471930	BMPR1A,PTEN
chr10	102498971	102638535	SUFU
chr11	427241	642321	HRAS
chr11	61425041	61451839	SDHAF2
chr11	64798509	64816294	MEN1
chr11	67463173	67496154	AIP
chr11	108150279	108374102	NPAT,ATM
chr11	112020032	112125016	DLAT,SDHD
chr12	12680497	12727369	CDKN1B
chr12	25200245	25255936	KRAS
chr12	57742726	57761013	CDK4
chr12	112155187	112514918	HECTD4,PTPN11
chr12	132123752	133187376	POLE
chr13	32210085	32505268	BRCA2
chr13	48298743	48604436	RB1
chr14	23515856	23583790	ZFHX2,JPH4
chr14	49638554	49693422	POLE2
chr14	53944735	53963761	BMP4
chr14	65001173	65107695	MAX
chr14	74908768	75156532	MLH3
chr14	95081227	95163010	DICER1
chr15	30885558	30996628	FAN1,MTMR10
chr15	32141675	33245106	SCG5,GREM1
chr15	40156022	40226123	BUB1B
chr15	67058762	67200173	SMAD3
chr15	90712345	90821166	BLM
chr16	1439814	2647866	NTHL1,TSC2
chr16	23598159	23646321	PALB2
chr16	68732291	68840537	CDH1
chr17	7061778	8287546	TP53
chr17	17207211	17242188	FLCN
chr17	31089926	31387116	NF1
chr17	35087220	35126522	RAD51D
chr17	42939294	43275245	BRCA1
chr17	48719762	48733750	HOXB13
chr17	57853675	58917595	TEX14,RAD51C,RNF43
chr17	61674138	61868559	BRIP1
chr17	64928562	66161648	AXIN2
chr17	75621844	75672189	RECQL5
chr18	47803956	47936146	SMAD2
chr18	50428527	51685045	SMAD4
chr19	577557	1828431	STK11
chr19	10955931	11084426	SMARCA4
chr19	18053994	18103944	IL12RB1
chr19	41296586	41358922	TGFB1
chr19	49784203	51018018	POLD1
chr20	5945651	6003977	MCM8
chr22	20977268	21004032	LZTR1
chr22	23781930	23843009	SMARCB1
chr22	28682742	28762515	CHEK2,HSCB
chr22	29598552	29703598	NF2

## Sheet: Supplementary Table 2
Primers name	sequence	Amplicon size
MSH2 ex12ins Forward	CCTCACTTCCCAGACGGGGTGGCAG	577bp*
MSH2 ex12ins Reverse	ttatctgctgaccttccctccacta
MSH2 ex8 Forward	GTAACTTTGGAGACCTGCTGTACTA	364bp
MSH2 ex8 Reverse	ATCCACTGTCCACAAAGGTGCTACA
